# Supplementary material for: Deciphering trophic interactions in a mid-Cambrian assemblage
Source: iScience. 2021 Mar 4;24(4):102271. doi: 10.1016/j.isci.2021.102271 (PMC8010449; doi:10.1016/j.isci.2021.102271)
Supplement: Data S1. Raw data and processed information, related to Figures 1–3 — Abundance values for all the taxa at 10 cm resolution in RQ can be found in ‘abundance_data.csv’; ecological habits, taxonomic affinity, body type categorization and size metadata for all the taxa can be found in ‘metadata_traits.csv’. Relevant final data are also provided for reference – ‘trophic_interaction_matrix.csv’ contains the consensus trophic interactions, and ‘competitive_interaction_matrix.csv’ contains the consensus competitive/negative interactions. [file mmc2.zip]

Archive with 12 entries (9 files):
- files/
- files/abundance_data.csv
- __MACOSX/
- __MACOSX/files/
- __MACOSX/files/._abundance_data.csv
- files/competitive_interaction_matrix.csv
- __MACOSX/files/._competitive_interaction_matrix.csv
- files/metadata_traits.csv
- __MACOSX/files/._metadata_traits.csv
- files/trophic_interaction_matrix.csv
- __MACOSX/files/._trophic_interaction_matrix.csv
- __MACOSX/._files
