# Supplementary material for: Deciphering trophic interactions in a mid-Cambrian assemblage
Source: iScience. 2021 Mar 4;24(4):102271. doi: 10.1016/j.isci.2021.102271 (PMC8010449; doi:10.1016/j.isci.2021.102271)
Supplement: Data S1. Raw data and processed information, related to Figures 1–3 — Abundance values for all the taxa at 10 cm resolution in RQ can be found in ‘abundance_data.csv’; ecological habits, taxonomic affinity, body type categorization and size metadata for all the taxa can be found in ‘metadata_traits.csv’. Relevant final data are also provided for reference – ‘trophic_interaction_matrix.csv’ contains the consensus trophic interactions, and ‘competitive_interaction_matrix.csv’ contains the consensus competitive/negative interactions. [file mmc2.zip › files/abundance_data.csv]

Depth	Taxon	count
7.4	Cambrorhytium	1
7.4	Leanchoilia	1
7.4	Sidneyia	1
7.4	Vauxia	1
7.5	Leanchoilia	4
7.6	Leanchoilia	3
7.6	Olenoides	1
7.6	Ottoia	1
7.6	Sidneyia	8
7.6	Vauxia	2
7.8	Banffia	2
7.8	Hallucigenia	1
7.8	Leanchoilia	3
7.8	Opabinia	1
7.8	Ottoia	1
7.8	Pollingeria	3
7.8	SeaMoth	1
7.8	Vauxia	1
7.9	Banffia	1
7.9	Leanchoilia	4
7.9	Mackenzia	1
7.9	Ottoia	3
7.9	Vauxia	1
8	agnostid	1
8	Anomalocaris	3
8	Chancia	1
8	Herpetogaster	1
8	Emeraldella	1
8	Hurdia	2
8	Isoxys	2
8	medusoid	1
8	Leanchoilia	31
8	Mackenzia	1
8	Micromitra	1
8	Mollisonia	1
8	Olenoides	1
8	Ottoia	13
8	Pollingeria	1
8	Sidneyia	5
8	Vauxia	8
8	Waptia	1
8.1	chancelloriid	6
8.1	Herpetogaster	1
8.1	Haplophrentis	1
8.1	Helmetia	1
8.1	Kootenia	1
8.1	Peytoia	1
8.1	Leanchoilia	9
8.1	Micromitra	2
8.1	Ottoia	3
8.1	Sidneyia	1
8.1	Vauxia	2
8.1	Waptia	1
8.2	agnostid	2
8.2	Anomalocaris	2
8.2	Cambrorhytium	1
8.2	chancelloriid	20
8.2	Choia	53
8.2	Herpetogaster	1
8.2	Haplophrentis	1
8.2	Hurdia	3
8.2	Isoxys	2
8.2	medusoid	1
8.2	Leanchoilia	37
8.2	L.persephone	2
8.2	Micromitra	17
8.2	Odaraia	1
8.2	Olenoides	3
8.2	Opabinia	1
8.2	Oryctocephalus	1
8.2	Ottoia	16
8.2	Pagetia	1
8.2	Parkaspis	1
8.2	Pollingeria	19
8.2	Sidneyia	3
8.2	Vauxia	15
8.2	Waptia	3
8.3	Anomalocaris	3
8.3	Branchiocaris	1
8.3	chancelloriid	27
8.3	Herpetogaster	7
8.3	DarthVader	1
8.3	Emeraldella	1
8.3	Haplophrentis	1
8.3	Helmetia	1
8.3	Hurdia	1
8.3	Isoxys	1
8.3	medusoid	1
8.3	Peytoia	2
8.3	Leanchoilia	33
8.3	L.persephone	2
8.3	Micromitra	3
8.3	Odaraia	1
8.3	Olenoides	1
8.3	Ottoia	48
8.3	Parkaspis	1
8.3	Pollingeria	12
8.3	Sidneyia	1
8.3	Skania	1
8.3	Vauxia	17
8.3	Waptia	2
8.4	agnostid	6
8.4	Anomalocaris	1
8.4	Canadaspis	1
8.4	chancelloriid	9
8.4	Choia	605
8.4	Herpetogaster	3
8.4	Haplophrentis	1
8.4	Hurdia	2
8.4	Isoxys	1
8.4	medusoid	2
8.4	Leanchoilia	31
8.4	L.persephone	3
8.4	Micromitra	2
8.4	Naraoia	1
8.4	Nectocaris	1
8.4	Odaraia	1
8.4	Oryctocephalus	1
8.4	Ottoia	37
8.4	Pollingeria	12
8.4	Sidneyia	10
8.4	Vauxia	8
8.4	Waptia	3
8.5	Anomalocaris	1
8.5	Cambrorhytium	1
8.5	chancelloriid	21
8.5	Choia	129
8.5	Emeraldella	2
8.5	Habelia	1
8.5	Hurdia	1
8.5	Isoxys	2
8.5	Leanchoilia	25
8.5	Leptomitus	1
8.5	Micromitra	9
8.5	Opabinia	1
8.5	Ottoia	13
8.5	Parkaspis	3
8.5	Pollingeria	18
8.5	Sidneyia	4
8.5	Skania	1
8.5	Tubulella	32
8.5	Vauxia	17
8.5	Waptia	6
8.6	agnostid	1
8.6	Anomalocaris	3
8.6	Cambrorhytium	1
8.6	chancelloriid	4
8.6	Choia	118
8.6	Herpetogaster	3
8.6	Haplophrentis	3
8.6	Isoxys	2
8.6	Leanchoilia	23
8.6	L.persephone	3
8.6	Louisella	1
8.6	Micromitra	1
8.6	Naraoia	1
8.6	Olenoides	1
8.6	Ottoia	19
8.6	Pagetia	2
8.6	Pollingeria	27
8.6	Sidneyia	13
8.6	Skania	1
8.6	Vauxia	15
8.6	Waptia	1
8.7	agnostid	1
8.7	chancelloriid	14
8.7	Chancia	1
8.7	Choia	13
8.7	Herpetogaster	3
8.7	Echmatocrinus	1
8.7	Haplophrentis	2
8.7	Helmetia	1
8.7	Isoxys	5
8.7	medusoid	2
8.7	Leanchoilia	24
8.7	L.persephone	2
8.7	Mackenzia	1
8.7	Micromitra	5
8.7	Olenoides	1
8.7	Opabinia	1
8.7	Ottoia	21
8.7	Pagetia	1
8.7	Pollingeria	11
8.7	Sidneyia	5
8.7	Vauxia	24
8.8	agnostid	3
8.8	Anomalocaris	1
8.8	chancelloriid	8
8.8	Chancia	2
8.8	Choia	10
8.8	Herpetogaster	7
8.8	Ctenorhabdotus	1
8.8	Emeraldella	1
8.8	Halichondrites	1
8.8	Hamptonia	1
8.8	Haplophrentis	2
8.8	Hazelia	2
8.8	Helmetia	1
8.8	Hurdia	3
8.8	Isoxys	2
8.8	medusoid	2
8.8	Leanchoilia	56
8.8	Micromitra	1
8.8	Naraoia	1
8.8	Olenoides	1
8.8	Ottoia	46
8.8	Pagetia	4
8.8	Pirania	1
8.8	Pollingeria	33
8.8	Priscansermarinus	7
8.8	Sidneyia	15
8.8	Vauxia	19
8.8	Waptia	3
8.9	agnostid	1
8.9	chancelloriid	27
8.9	Choia	4
8.9	Herpetogaster	7
8.9	Haplophrentis	1
8.9	Hazelia	2
8.9	Hurdia	3
8.9	Isoxys	6
8.9	Leanchoilia	33
8.9	L.persephone	3
8.9	Mackenzia	2
8.9	Micromitra	14
8.9	Olenoides	1
8.9	Oryctocephalus	2
8.9	Ottoia	22
8.9	Pollingeria	59
8.9	Priscansermarinus	10
8.9	Sidneyia	6
8.9	Vauxia	65
8.9	Waptia	1
9	agnostid	3
9	Anomalocaris	3
9	chancelloriid	43
9	Chancia	1
9	Choia	93
9	Herpetogaster	5
9	DarthVader	1
9	Emeraldella	1
9	Haplophrentis	3
9	Hazelia	3
9	Hurdia	3
9	Isoxys	4
9	medusoid	3
9	Leanchoilia	36
9	L.persephone	4
9	Mackenzia	2
9	Micromitra	7
9	Mollisonia	1
9	Naraoia	1
9	Nectocaris	1
9	Oryctocephalus	1
9	Ottoia	68
9	Pollingeria	87
9	Priscansermarinus	1
9	SeaMoth	1
9	Sidneyia	17
9	Vauxia	34
9	Waptia	3
9.1	Anomalocaris	2
9.1	chancelloriid	14
9.1	Choia	131
9.1	Herpetogaster	1
9.1	Echmatocrinus	4
9.1	Hazelia	1
9.1	Hurdia	2
9.1	Leanchoilia	12
9.1	L.persephone	1
9.1	Mackenzia	1
9.1	Micromitra	9
9.1	Ottoia	37
9.1	Pagetia	4
9.1	Pollingeria	36
9.1	Sidneyia	13
9.1	Skania	1
9.1	Takakkawia	5
9.1	Vauxia	26
9.2	Anomalocaris	3
9.2	chancelloriid	28
9.2	Chancia	1
9.2	Herpetogaster	2
9.2	Hbrevicauda	1
9.2	Hamptonia	1
9.2	Hurdia	1
9.2	Isoxys	2
9.2	medusoid	3
9.2	Leanchoilia	20
9.2	L.persephone	2
9.2	Mackenzia	5
9.2	Micromitra	3
9.2	Naraoia	1
9.2	Opabinia	1
9.2	Ottoia	37
9.2	Pagetia	3
9.2	Pollingeria	13
9.2	Sidneyia	9
9.2	Takakkawia	8
9.2	Vauxia	24
9.3	chancelloriid	3
9.3	Choia	157
9.3	Herpetogaster	3
9.3	Hallucigenia	3
9.3	Haplophrentis	3
9.3	Hazelia	1
9.3	Hurdia	8
9.3	Isoxys	5
9.3	medusoid	2
9.3	Leanchoilia	51
9.3	L.persephone	5
9.3	Mackenzia	2
9.3	Odaraia	1
9.3	Olenoides	1
9.3	Ottoia	86
9.3	Pollingeria	66
9.3	Sidneyia	10
9.3	Skania	1
9.3	Takakkawia	4
9.3	Vauxia	14
9.3	Waptia	1
9.4	Anomalocaris	5
9.4	Choia	49
9.4	Herpetogaster	3
9.4	Crumillospongia	1
9.4	Isoxys	9
9.4	Leanchoilia	29
9.4	L.persephone	2
9.4	Mackenzia	1
9.4	Micromitra	1
9.4	Naraoia	1
9.4	Ottoia	32
9.4	Pollingeria	33
9.4	Priscansermarinus	56
9.4	Sidneyia	12
9.4	Takakkawia	9
9.4	Vauxia	29
9.4	Waptia	1
9.5	Canadaspis	1
9.5	chancelloriid	3
9.5	Choia	1
9.5	Herpetogaster	1
9.5	Echmatocrinus	1
9.5	Haplophrentis	1
9.5	Hazelia	1
9.5	Isoxys	5
9.5	medusoid	1
9.5	Leanchoilia	17
9.5	L.persephone	3
9.5	Margaretia	2
9.5	Micromitra	1
9.5	Olenoides	1
9.5	Opabinia	3
9.5	Ottoia	46
9.5	Pollingeria	64
9.5	Priscansermarinus	30
9.5	Sidneyia	5
9.5	Takakkawia	2
9.5	Vauxia	18
9.5	Waptia	2
9.6	chancelloriid	7
9.6	Emeraldella	1
9.6	Hamptonia	1
9.6	Helmetia	1
9.6	Isoxys	1
9.6	medusoid	2
9.6	Leanchoilia	38
9.6	L.persephone	3
9.6	Mackenzia	6
9.6	Odaraia	1
9.6	Olenoides	2
9.6	Ottoia	74
9.6	Pagetia	3
9.6	Pollingeria	109
9.6	Sidneyia	9
9.6	Vauxia	33
9.6	Waptia	1
9.7	Anomalocaris	3
9.7	chancelloriid	1
9.7	Choia	2
9.7	Herpetogaster	2
9.7	Ctenorhabdotus	1
9.7	DarthVader	1
9.7	Echmatocrinus	3
9.7	Hazelia	1
9.7	Hurdia	1
9.7	Isoxys	1
9.7	medusoid	2
9.7	Leanchoilia	22
9.7	Mackenzia	3
9.7	Micromitra	2
9.7	Naraoia	1
9.7	Olenoides	1
9.7	Ottoia	63
9.7	Pagetia	1
9.7	Pollingeria	10
9.7	Sidneyia	2
9.7	Vauxia	7
9.7	Waptia	1
9.8	Anomalocaris	2
9.8	chancelloriid	3
9.8	Choia	1
9.8	Hbrevicauda	1
9.8	Hallucigenia	3
9.8	Hamptonia	1
9.8	Hazelia	1
9.8	Helmetia	1
9.8	Hurdia	4
9.8	Isoxys	4
9.8	medusoid	9
9.8	Leanchoilia	39
9.8	L.persephone	2
9.8	Mackenzia	1
9.8	Margaretia	1
9.8	Olenoides	2
9.8	Opabinia	1
9.8	Ottoia	33
9.8	Pollingeria	7
9.8	Priscansermarinus	1
9.8	SeaMoth	1
9.8	Sidneyia	2
9.8	Takakkawia	2
9.8	Vauxia	7
9.9	Anomalocaris	1
9.9	Ctenorhabdotus	2
9.9	Habelia	1
9.9	Isoxys	1
9.9	medusoid	6
9.9	Leanchoilia	16
9.9	Mackenzia	1
9.9	Molaria	1
9.9	Nectocaris	1
9.9	Ottoia	16
9.9	Pollingeria	5
9.9	SeaMoth	1
9.9	Skania	1
9.9	Takakkawia	3
9.9	Vauxia	1
9.9	Waptia	1
10	Anomalocaris	1
10	chancelloriid	2
10	Chancia	1
10	Ctenorhabdotus	1
10	Haplophrentis	13
10	Hazelia	3
10	Hurdia	2
10	Isoxys	1
10	medusoid	4
10	Leanchoilia	29
10	L.persephone	3
10	Mackenzia	2
10	Margaretia	1
10	Naraoia	1
10	Olenoides	3
10	Opabinia	1
10	Ottoia	54
10	Pollingeria	81
10	Priscansermarinus	1
10	Sidneyia	4
10	Takakkawia	1
10	Vauxia	10
10	Waptia	1
10.1	Anomalocaris	2
10.1	chancelloriid	1
10.1	Choia	1
10.1	Herpetogaster	1
10.1	Echmatocrinus	11
10.1	Haplophrentis	1
10.1	Isoxys	1
10.1	medusoid	4
10.1	Leanchoilia	18
10.1	Micromitra	1
10.1	Nectocaris	2
10.1	Olenoides	1
10.1	Ottoia	17
10.1	Pollingeria	13
10.1	Sidneyia	1
10.1	Takakkawia	7
10.1	Vauxia	2
10.1	Waptia	2
10.1	Herpetogaster	1
10.1	Ctenorhabdotus	1
10.1	Echmatocrinus	1
10.1	Hurdia	3
10.1	Isoxys	1
10.1	medusoid	1
10.1	Leanchoilia	30
10.1	L.persephone	2
10.1	Naraoia	1
10.1	Nectocaris	1
10.1	Ottoia	152
10.1	Pagetia	10
10.1	Pollingeria	21
10.1	Sidneyia	4
10.1	Takakkawia	3
10.1	Vauxia	3
10.1	Ctenorhabdotus	1
10.1	Haplophrentis	1
10.1	Isoxys	4
10.1	medusoid	5
10.1	Leanchoilia	31
10.1	L.persephone	2
10.1	Micromitra	10
10.1	Olenoides	3
10.1	Opabinia	1
10.1	Ottoia	83
10.1	Pagetia	3
10.1	Pollingeria	107
10.1	SeaMoth	1
10.1	Sidneyia	5
10.1	Takakkawia	1
10.1	Vauxia	5
10.4	Anomalocaris	2
10.4	Choia	2
10.4	Haplophrentis	6
10.4	Hazelia	3
10.4	Hurdia	3
10.4	Isoxys	4
10.4	medusoid	5
10.4	Leanchoilia	36
10.4	L.persephone	3
10.4	Naraoia	1
10.4	Nectocaris	1
10.4	Odaraia	1
10.4	Oryctocephalus	1
10.4	Ottoia	49
10.4	Pollingeria	19
10.4	SeaMoth	1
10.4	Sidneyia	4
10.4	Vauxia	15
10.4	Waptia	1
10.5	agnostid	1
10.5	Anomalocaris	2
10.5	Byronia	1
10.5	chancelloriid	1
10.5	Choia	1
10.5	Haplophrentis	5
10.5	Hazelia	1
10.5	Hurdia	3
10.5	Isoxys	2
10.5	medusoid	13
10.5	Peytoia	1
10.5	Leanchoilia	41
10.5	L.persephone	1
10.5	Mackenzia	1
10.5	Nectocaris	1
10.5	Olenoides	1
10.5	Opabinia	1
10.5	Oryctocephalus	2
10.5	Ottoia	119
10.5	Pagetia	1
10.5	Pollingeria	22
10.5	SeaMoth	1
10.5	Sidneyia	6
10.5	Takakkawia	2
10.5	Vauxia	6
10.6	Anomalocaris	1
10.6	Choia	12
10.6	Ctenorhabdotus	1
10.6	Hallucigenia	1
10.6	Haplophrentis	1
10.6	Helmetia	1
10.6	Isoxys	6
10.6	medusoid	1
10.6	Peytoia	1
10.6	Leanchoilia	23
10.6	L.persephone	1
10.6	Margaretia	1
10.6	Micromitra	1
10.6	Naraoia	1
10.6	Odaraia	1
10.6	Ottoia	49
10.6	Pagetia	2
10.6	Pollingeria	4
10.6	SeaMoth	1
10.6	Sidneyia	2
10.6	Vauxia	10
10.6	Waptia	1
10.7	Hurdia	1
10.7	medusoid	1
10.7	Peytoia	1
10.7	Leanchoilia	10
10.7	L.persephone	2
10.7	Margaretia	1
10.7	Micromitra	2
10.7	Odaraia	1
10.7	Ottoia	12
10.7	Priscansermarinus	1
10.7	Sidneyia	1
10.7	Vauxia	1
10.8	Herpetogaster	1
10.8	Habelia	1
10.8	Isoxys	3
10.8	medusoid	2
10.8	Peytoia	1
10.8	Leanchoilia	16
10.8	L.persephone	3
10.8	Margaretia	1
10.8	Naraoia	1
10.8	Opabinia	1
10.8	Ottoia	75
10.8	Pagetia	11
10.8	Pollingeria	13
10.8	Takakkawia	4
10.8	Vauxia	1
10.8	Waptia	2
10.9	Anomalocaris	1
10.9	Haplophrentis	1
10.9	medusoid	3
10.9	Leanchoilia	22
10.9	Ottoia	18
10.9	Pagetia	1
10.9	Pollingeria	5
10.9	SeaMoth	2
10.9	Sidneyia	3
10.9	Takakkawia	1
10.9	Vauxia	3
10.9	Waptia	1
11	agnostid	1
11	Haplophrentis	1
11	Hurdia	1
11	Isoxys	3
11	medusoid	5
11	KnobblyCone	1
11	Leanchoilia	29
11	L.persephone	2
11	Ottoia	32
11	Pollingeria	66
11	Sidneyia	1
11	Takakkawia	1
11	Vauxia	3
11.1	Anomalocaris	1
11.1	Hamptonia	1
11.1	Hurdia	1
11.1	medusoid	2
11.1	Leanchoilia	15
11.1	Margaretia	1
11.1	Ottoia	12
11.1	Pagetia	3
11.1	SeaMoth	1
11.1	Sidneyia	1
11.1	Vauxia	1
11.2	Hurdia	3
11.2	medusoid	4
11.2	Peytoia	1
11.2	Leanchoilia	12
11.2	L.persephone	2
11.2	Mackenzia	2
11.2	Opabinia	1
11.2	Ottoia	19
11.2	Pagetia	2
11.2	Pollingeria	3
11.2	Sidneyia	2
11.2	Vauxia	3
11.3	Haplophrentis	1
11.3	Hurdia	2
11.3	Isoxys	1
11.3	Leanchoilia	4
11.3	Ottoia	23
11.3	Pollingeria	4
11.3	SeaMoth	1
11.3	Sidneyia	2
11.3	Skania	1
11.3	Vauxia	1
11.4	Anomalocaris	1
11.4	Ctenorhabdotus	1
11.4	Helmetia	1
11.4	Hurdia	1
11.4	medusoid	7
11.4	Leanchoilia	17
11.4	Micromitra	7
11.4	Nectocaris	2
11.4	Ottoia	31
11.4	Pagetia	1
11.4	Pollingeria	9
11.4	Sidneyia	3
11.4	Vauxia	3
11.4	Waptia	2
11.5	Alalcomenaeus	1
11.5	Choia	1
11.5	Haplophrentis	2
11.5	Hazelia	1
11.5	Hurdia	2
11.5	Isoxys	1
11.5	medusoid	1
11.5	Leanchoilia	11
11.5	Mackenzia	7
11.5	Micromitra	8
11.5	Ottoia	1
11.5	Pagetia	6
11.5	Sidneyia	2
11.5	Vauxia	1
11.6	chancelloriid	2
11.6	Choia	1
11.6	Haplophrentis	3
11.6	Hurdia	1
11.6	Isoxys	1
11.6	Kootenia	1
11.6	Leanchoilia	2
11.6	Micromitra	6
11.6	Ottoia	2
11.6	Pagetia	1
11.6	Waptia	1
11.7	chancelloriid	2
11.7	Choia	1
11.7	DarthVader	1
11.7	Hurdia	1
11.7	Micromitra	1
11.7	Pollingeria	5
11.8	Hurdia	1
11.8	Leanchoilia	4
11.8	Micromitra	1
11.8	Ottoia	1
11.8	Pagetia	4
11.8	Waptia	1
11.9	agnostid	1
11.9	Haplophrentis	13
11.9	Hurdia	1
11.9	Leanchoilia	1
11.9	Mackenzia	1
11.9	Ottoia	1
12	chancelloriid	2
12	Emeraldella	1
12	Haplophrentis	9
12	Isoxys	2
12	Leanchoilia	3
12	Mackenzia	1
12	Micromitra	1
12	Molaria	1
12	Ottoia	1
12.1	chancelloriid	17
12.1	Haplophrentis	1
12.1	Micromitra	7
12.2	Elrathina	2
12.2	Hamptonia	1
12.2	Haplophrentis	1
12.2	Hurdia	1
12.2	Leanchoilia	1
12.2	Pagetia	1
12.2	Parkaspis	1
12.3	Haplophrentis	1
12.3	Ottoia	1
12.3	Pollingeria	1
12.3	Vauxia	1
12.4	Leanchoilia	1
12.4	Waptia	1
12.5	chancelloriid	1
12.5	Haplophrentis	1
12.5	Hazelia	1
12.5	Hurdia	1
12.5	Leanchoilia	3
12.5	Mackenzia	1
12.5	Micromitra	1
12.5	Pagetia	1
12.5	Priscansermarinus	1
12.5	Sidneyia	1
12.6	Ottoia	2
12.6	Vauxia	1
12.7	Canadaspis	1
12.7	chancelloriid	1
12.7	Haplophrentis	1
12.7	Isoxys	1
12.7	medusoid	1
12.7	Leanchoilia	1
12.8	agnostid	1
12.8	chancelloriid	3
12.8	Leanchoilia	1
12.8	L.persephone	1
12.8	Pagetia	1
12.8	SeaMoth	1
12.8	Skania	1
12.9	chancelloriid	5
12.9	Mackenzia	1
12.9	Ottoia	1
12.9	SeaMoth	1
12.9	Sidneyia	1
13	chancelloriid	2
13	Hurdia	1
13	Leanchoilia	1
13	Mackenzia	4
13	Ottoia	2
13	Pollingeria	1
13	Sidneyia	1
13	Vauxia	1
13.1	chancelloriid	1
13.1	Haplophrentis	2
13.1	medusoid	1
13.1	Vauxia	1
13.2	chancelloriid	5
13.2	Choia	1
13.2	Micromitra	1
13.2	Olenoides	1
13.2	Ottoia	10
13.2	Pagetia	2
13.2	Pollingeria	31
13.2	SeaMoth	1
13.2	Sidneyia	1
13.3	Haplophrentis	1
13.3	Ottoia	1
13.3	Sidneyia	1
13.4	Haplophrentis	4
13.4	Hurdia	1
13.4	medusoid	2
13.4	Peytoia	1
13.4	Leanchoilia	1
13.4	L.persephone	1
13.4	Ottoia	9
13.4	Pagetia	1
13.4	Priscansermarinus	2
13.4	SeaMoth	1
13.5	Haplophrentis	1
13.5	Leanchoilia	2
13.5	Mackenzia	1
13.5	Micromitra	2
13.5	Olenoides	1
13.5	SeaMoth	1
13.6	chancelloriid	5
13.6	Hurdia	1
13.6	Isoxys	6
13.6	Leanchoilia	1
13.6	Olenoides	1
13.6	Ottoia	1
13.6	Pagetia	2
13.6	Priscansermarinus	22
13.7	agnostid	1
13.7	Herpetogaster	1
13.7	Hazelia	1
13.7	Isoxys	1
13.7	L.persephone	2
13.7	Margaretia	1
13.8	Hurdia	1
13.9	Anomalocaris	1
13.9	Hurdia	1
13.9	Molaria	1
14	Alalcomenaeus	1
14	chancelloriid	1
14	Vauxia	1
14.2	Leanchoilia	2
14.2	Ottoia	4
14.4	Waptia	1
14.5	Waptia	1
14.6	L.persephone	1
14.8	Haplophrentis	2
14.8	Opabinia	2
15	L.persephone	1
15.3	Hurdia	1
15.3	Mackenzia	1
15.4	Hurdia	1
15.4	medusoid	1
15.4	Sidneyia	1
15.5	Choia	1
15.5	Haplophrentis	1
15.5	SeaMoth	1
15.6	chancelloriid	1
15.6	Haplophrentis	1
15.6	Hurdia	1
15.6	Leanchoilia	1
15.6	Sidneyia	1
15.6	Yohoia	1
15.7	Choia	1
15.7	Leanchoilia	1
15.8	Haplophrentis	1
15.8	Leanchoilia	1
15.8	Mackenzia	1
15.8	Sidneyia	1
15.9	Leanchoilia	1
16.1	Ottoia	2
16.1	Pagetia	1
16.5	Leanchoilia	1
16.7	chancelloriid	1
16.7	Choia	2
16.7	Micromitra	1
16.7	Ottoia	1
17.2	Elrathina	1
17.2	Oryctocephalus	1
