# Supplementary material for: Deciphering trophic interactions in a mid-Cambrian assemblage
Source: iScience. 2021 Mar 4;24(4):102271. doi: 10.1016/j.isci.2021.102271 (PMC8010449; doi:10.1016/j.isci.2021.102271)
Supplement: Data S1. Raw data and processed information, related to Figures 1–3 — Abundance values for all the taxa at 10 cm resolution in RQ can be found in ‘abundance_data.csv’; ecological habits, taxonomic affinity, body type categorization and size metadata for all the taxa can be found in ‘metadata_traits.csv’. Relevant final data are also provided for reference – ‘trophic_interaction_matrix.csv’ contains the consensus trophic interactions, and ‘competitive_interaction_matrix.csv’ contains the consensus competitive/negative interactions. [file mmc2.zip › files/competitive_interaction_matrix.csv]

	Cambrorhytium	Leanchoilia	Sidneyia	Vauxia	Olenoides	Ottoia	Banffia	Hallucigenia	Opabinia	Pollingeria	SeaMoth	Mackenzia	agnostid	Anomalocaris	Chancia	Herpetogaster	Emeraldella	Hurdia	Isoxys	medusoid	Micromitra	Mollisonia	Waptia	chancelloriid	Haplophrentis	Helmetia	Kootenia	Peytoia	Choia	L.persephone	Odaraia	Oryctocephalus	Pagetia	Parkaspis	Branchiocaris	DarthVader	Skania	Canadaspis	Naraoia	Nectocaris	Habelia	Leptomitus	Tubulella	Louisella	Echmatocrinus	Ctenorhabdotus	Halichondrites	Hamptonia	Hazelia
Cambrorhytium	0	0	0	0	0	0	0	0	0	0	0	0	0	0	0	0	0	0	0	0	0	0	0	0	0	0	0	0	0	0	0	0	0	0	0	0	0	0	0	0	0	0	0	0	0	0	0	0	0
Leanchoilia		0	0	0	0	0	0	0	0	0	0	0	0	0	0	0	0	0	0	0	0	0	0	0	0	0	0	0	0	0	0	0	0	0	0	1	0	0	0	0	0	0	0	0	0	0	0	0	0
Sidneyia			0	0	0	0	0	0	0	0	0	0	0	0	0	0	0	0	0	0	0	0	0	0	0	0	0	0	0	0	0	0	0	0	0	0	1	0	0	0	0	0	0	0	0	0	0	0	0
Vauxia				0	0	0	0	0	0	0	1	0	0	1	0	0	0	1	0	0	0	0	0	0	0	0	0	0	0	0	0	0	0	0	0	1	1	0	0	0	0	0	0	0	0	1	0	0	0
Olenoides					0	0	0	0	0	0	0	0	0	0	0	0	0	0	0	0	0	0	0	0	0	0	0	0	0	0	0	0	0	0	0	0	0	0	0	0	0	0	0	0	0	0	0	0	0
Ottoia						0	0	0	0	0	0	0	0	0	0	0	0	0	0	0	0	0	0	0	0	0	0	0	0	0	0	0	0	0	0	0	0	0	0	0	0	0	0	0	0	0	0	0	0
Banffia							0	0	0	0	0	0	0	0	0	0	0	0	0	0	0	0	0	0	0	0	0	0	0	0	0	0	0	0	0	0	0	0	0	0	0	0	0	0	0	0	0	0	0
Hallucigenia								0	0	1	0	0	0	0	0	1	0	0	0	0	0	0	0	0	0	0	0	0	0	0	0	0	0	0	0	0	1	0	0	0	0	0	0	0	1	0	0	1	0
Opabinia									0	0	0	0	0	0	0	0	0	0	0	0	0	0	0	0	0	0	0	0	0	0	0	0	0	0	0	1	0	0	0	0	0	0	0	0	0	0	0	0	0
Pollingeria										0	0	0	0	1	0	0	0	1	0	0	0	0	0	0	0	0	0	1	0	0	0	1	0	0	0	1	0	0	0	0	0	0	0	0	0	0	0	0	0
SeaMoth											0	0	0	0	0	1	1	0	0	0	0	0	0	0	0	0	0	0	0	0	1	0	0	0	0	1	0	1	0	0	0	0	0	0	1	0	0	1	0
Mackenzia												0	0	0	0	0	0	0	0	0	0	0	0	0	0	0	0	0	0	0	0	0	0	0	0	0	0	0	0	0	0	0	0	0	0	0	0	0	0
agnostid													0	0	0	1	0	0	0	0	0	0	0	0	0	0	0	0	0	0	0	0	0	0	0	0	1	0	0	0	0	0	0	0	1	0	0	1	0
Anomalocaris														0	0	0	1	0	0	0	0	0	0	0	0	0	0	0	0	1	1	0	0	0	0	0	0	1	0	0	0	0	0	0	1	0	0	1	0
Chancia															0	1	0	0	0	0	1	0	0	0	0	1	0	1	1	0	1	1	1	0	0	0	0	0	0	0	0	0	0	0	1	0	0	1	0
Herpetogaster																0	0	1	0	0	0	0	0	0	0	0	0	1	0	0	0	1	0	0	0	0	1	0	0	0	1	0	0	0	0	0	0	0	0
Emeraldella																	0	1	0	0	0	0	0	0	0	0	0	1	0	0	0	1	0	0	0	0	1	0	1	1	0	0	0	0	0	1	0	0	0
Hurdia																		0	1	1	1	0	0	0	1	1	0	0	0	1	1	0	1	0	0	0	0	1	0	0	0	0	0	0	1	0	0	1	0
Isoxys																			0	0	0	0	0	0	0	0	0	0	0	0	0	0	0	0	0	0	0	0	0	0	0	0	0	0	0	0	0	0	0
medusoid																				0	0	0	0	0	0	0	0	0	0	0	0	0	0	0	0	0	0	0	0	0	0	0	0	0	0	0	0	0	0
Micromitra																					0	0	0	0	0	0	0	0	0	0	0	0	0	0	0	0	0	0	0	0	1	0	0	0	0	0	0	0	0
Mollisonia																						0	0	0	0	0	0	0	0	0	0	0	0	0	0	0	0	0	0	0	0	0	0	0	0	0	0	0	0
Waptia																							0	0	0	0	0	0	0	0	0	0	0	0	0	0	0	0	0	0	0	0	0	0	0	0	0	0	0
chancelloriid																								0	0	0	0	0	0	0	0	0	0	0	0	0	0	0	0	0	0	0	0	0	0	0	0	0	0
Haplophrentis																									0	0	0	1	0	0	0	0	0	0	0	1	0	0	0	0	0	0	0	0	0	0	0	0	0
Helmetia																										0	0	0	0	0	0	0	0	0	0	1	0	0	0	0	1	0	0	0	0	0	0	0	0
Kootenia																											0	0	0	0	0	0	0	0	0	0	0	0	0	0	0	0	0	0	0	0	0	0	0
Peytoia																												0	0	0	0	0	0	0	0	1	1	1	0	0	1	0	0	0	1	0	0	0	0
Choia																													0	0	0	0	0	0	0	0	1	0	0	0	1	0	0	0	0	0	0	0	0
L.persephone																														0	0	0	0	0	0	1	0	0	0	0	0	0	0	0	0	0	0	0	0
Odaraia																															0	0	0	0	0	1	1	0	0	0	1	0	0	0	0	0	0	0	0
Oryctocephalus																																0	0	0	0	1	1	1	0	0	1	0	0	0	1	0	0	1	0
Pagetia																																	0	0	0	0	1	0	0	0	1	0	0	0	0	0	0	0	0
Parkaspis																																		0	0	0	0	0	0	0	0	0	0	0	0	0	0	0	0
Branchiocaris																																			0	0	0	0	0	0	0	0	0	0	0	0	0	0	0
DarthVader																																				0	1	0	0	1	0	0	0	0	0	0	0	1	0
Skania																																					0	1	0	0	0	0	0	0	1	0	0	1	0
Canadaspis																																						0	1	1	0	0	0	0	0	1	0	0	0
Naraoia																																							0	0	0	0	0	0	0	0	0	1	0
Nectocaris																																								0	0	0	0	0	0	0	0	1	0
Habelia																																									0	0	0	0	1	0	0	1	0
Leptomitus																																										0	0	0	0	0	0	0	0
Tubulella																																											0	0	0	0	0	0	0
Louisella																																												0	0	0	0	0	0
Echmatocrinus																																													0	0	0	0	0
Ctenorhabdotus																																														0	0	1	0
Halichondrites																																															0	0	0
Hamptonia																																																0	0
Hazelia																																																	0
Pirania
Priscansermarinus
Takakkawia
Hbrevicauda
Crumillospongia
Margaretia
Molaria
Byronia
KnobblyCone
Alalcomenaeus
Elrathina
Yohoia
[truncated: 12 more columns]
