# Supplementary material for: Deciphering trophic interactions in a mid-Cambrian assemblage
Source: iScience. 2021 Mar 4;24(4):102271. doi: 10.1016/j.isci.2021.102271 (PMC8010449; doi:10.1016/j.isci.2021.102271)
Supplement: Data S1. Raw data and processed information, related to Figures 1–3 — Abundance values for all the taxa at 10 cm resolution in RQ can be found in ‘abundance_data.csv’; ecological habits, taxonomic affinity, body type categorization and size metadata for all the taxa can be found in ‘metadata_traits.csv’. Relevant final data are also provided for reference – ‘trophic_interaction_matrix.csv’ contains the consensus trophic interactions, and ‘competitive_interaction_matrix.csv’ contains the consensus competitive/negative interactions. [file mmc2.zip › files/metadata_traits.csv]

NAME	KINGDOM	PHYLUM	CLASS	SIZE_CM	SIZE_CATEG	HABITAT	PRESERVATION_CATEG	MODE_MOV	REFERENCES
agnostid	Animalia	Arthropoda	Trilobita	0.3	1	Pelagic	1	swim	MULLER, K. J. & WALOSSEK, D. 1987 Morphology, ontogeny, and life habit of Agnostus pisiformis from the Upper Cambrian of Sweden. Fossils and Strata, 19, 1-124. Bergstršm, J. & Hou, X.G. (2005). "Early Palaeozoic non-lamellipedian arthropods". In S. Koenemann & A. J. Ronald (eds.), Crustacea and Arthropod Relationships (Volume , pp. 75-93). Taylor and Francis Group. Cotton, T. J. & Fortey, R.A. (2…
Alalcomenaeus	Animalia	Arthropoda	Megacheira	6	2	Nektobenthic	1	swim	BRIGGS, D. E. G. AND D. COLLINS. 1999. The Arthropod Alalcomenaeus cambricus Simonetta, from the Middle Cambrian Burgess Shale of British Columbia. Palaeontology, 42(6): 953-977. BUDD, G. E. 2002. A palaeontological solution to the arthropod head problem. Nature, 417: 271-275. CARON, J.-B. and D. A. JACKSON. 2008. Paleoecology of the Greater Phyllopod Bed community, Burgess Shale. Palaeogeography…
Anomalocaris	Animalia	Arthropoda	Dinocarida	100	2	Nektonic, Nektobenthic	3	swim	BERGSTR…M, J. 1986. Opabinia and Anomalocaris, unique Cambrian 'arthropods'. Lethaia, 19: 241-46. BRIGGS, D. E. G. 1979. Anomalocaris, the largest known Cambrian arthropod. Palaeontology, 22: 631-663. CARON, J.-B. AND D. A. JACKSON. 2008. Paleoecology of the Greater Phyllopod Bed community, Burgess Shale. Palaeogeography, Palaeoclimatology, Palaeoecology, 258: 222-256. CHEN, J. Y., D. WALOSZEK AN…
Banffia	Animalia	Chordata	Vetulicolid	10	1	Epibenthic	1	burrow	ALDRIDGE, R. J., X. G. HOU, D. J. SIVETER, D. J. SIVETER AND S. E. GABBOTT. 2007. The systematics and phylogenetic relationships of vetulicolians. Palaeontology, 50: 131-168. BRIGGS, D. E. G. AND S. CONWAY MORRIS. 1986. Problematica from the Middle Cambrian Burgess Shale of British Columbia, p. 167-183. In A. Hoffman and M. H. Nitecki (eds.), Problematic fossil taxa (Oxford Monographs on Geology …
Branchiocaris	Animalia	Arthropoda	NA	15.5	2	Nektobenthic	2	swim	BRIGGS, D. E. G. 1976. The arthropod Branchiocaris n. gen. Middle Cambrian, Burgess Shale, British Columbia. Geological Survey of Canada Bulletin, 264: 1-29. BRIGGS, D. E. G. AND R. A. ROBISON. 1984. Exceptionally preserved non-trilobite arthropods and Anomalocaris from the Middle Cambrian of Utah. The University of Kansas Paleontological Contributions, 111: 1-24. BRIGGS, D. E. G., R. A. FORTEY, …
Byronia	Animalia	Cnidaria	Scyphozoa	10	2	Epibenthic	1	attached	BISCHOFF, C. O. 1989. Byroniida new order from early Palaeozoic strata of eastern Australia (Cnidaria, thecate scyphopolyps). Senkenbergiana Lethaea, 69(5/6): 467-521. CONWAY MORRIS, S. AND R. A. ROBISON. 1988. More soft-bodied animals and algae from the Middle Cambrian of Utah and British Columbia. University of Kansas Paleontological Contributions, Paper, 122: 23-48. MATTHEW, G. F. 1899. Studie…
Cambrorhytium	Animalia	Cnidaria	Conulariids	4	2	Epibenthic	1	attached	CARON, J.-B. AND D. A. JACKSON. 2008. Paleoecology of the Greater Phyllopod Bed community, Burgess Shale. Palaeogeography, Palaeoclimatology, Palaeoecology, 258: 222-256. CONWAY MORRIS, S. 1977. Fossil priapulid worms. Special Papers in Palaeontology, 20: 1-95. CONWAY MORRIS, S. AND R. A. ROBISON. 1988. More soft-bodied animals and algae from the Middle Cambrian of Utah and British Columbia. Univ…
Canadaspis	Animalia	Arthropoda	NA	5.2	2	Nektobenthic	2	vagrant	BERGSTR…M, J. AND X. HOU. 1998. Chengjiang arthropods and their bearing on early arthropod evolution, p. 151-184. In G. D. Edgecombe (ed.), Arthropod Fossils and Phylogeny. Columbia University Press, New York. BOXSHALL, G. 1998. Comparative limb morphology in major crustacean groups: the coax-basis joint in postmandibular limbs, p. 155-167. In R. A Fortey and R. Thomas (eds.), Arthropod phylogeny…
chancelloriid	Animalia	NA	Coeloscleritophora	20	2	Epibenthic	2	attached	BENGSTON, S; COLLINS, D 2009. Burgess Shale Chancelloriids Ð A Prickly Problem. In Smith, Martin R.; O'Brien, Lorna J.; Caron, Jean-Bernard (eds.). Abstract Volume. International Conference on the Cambrian Explosion (Walcott 2009). Toronto, Ontario, Canada: The Burgess Shale Consortium (published 31 July 2009). ISBN 978-0-9812885-1-2. Janussen, D.; Steiner, M. & Zhu, M-Y. (2002). "New Well-preser…
Chancia	Animalia	Arthropoda	Trilobita	4	1	Epibenthic	3	vagrant	RASETTI, F. 1951. Middle Cambrian stratigraphy and faunas of the Canadian Rocky Mountains. Smithsonian Miscellaneous Collections, 116 (5): 277 p. RESSER, C. E. 1937. Third contribution to nomenclature of Cambrian trilobites. Smithsonian Miscellaneous Collections, 95 (22): 29 p. SCHOLTZ, G. AND G, D, EDGECOMBE. 2006. The evolution of arthropod heads: reconciling morphological, developmental and pa…
Choia	Animalia	Porifera	Demospongea	5	1	Epibenthic	3	attached	BOTTING, J. P. 2007. 'Cambrian' demosponges in the Ordovician of Morocco: insights into the early evolutionary history of sponges. Geobios, 40: 737-748. CARON, J.-B. AND D. A. JACKSON. 2008. Paleoecology of the Greater Phyllopod Bed community, Burgess Shale. Palaeogeography, Palaeoclimatology, Palaeoecology, 258: 222-256. DAWSON, J. W. 1896. Additional notes on fossil sponges and other organic re…
Crumillospongia	Animalia	Porifera	Demospongea	11.5	1	Epibenthic	3	attached	CARON, J.-B. AND D. A. JACKSON. 2008. Paleoecology of the Greater Phyllopod Bed community, Burgess Shale. Palaeogeography, Palaeoclimatology, Palaeoecology, 258: 222-256. CHEN, J. Y., G. Q. ZHOU, M. Y. ZHU AND K. Y. YEH. 1996. The Chengjiang biota a unique window of the Cambrian explosion. National Museum of Natural Science Taiwan, Taichung, 230 p. RIGBY, J. K. 1986. Sponges of the Burgess Shale …
Ctenorhabdotus	Animalia	Ctenophora	NA	7	3	Pelagic	1	swim	CARON, J.-B. AND D. A. JACKSON. 2008. Paleoecology of the Greater Phyllopod Bed community, Burgess Shale. Palaeogeography, Palaeoclimatology, Palaeoecology, 258: 222-256. CONWAY MORRIS, S. AND D. COLLINS. 1996. Middle Cambrian ctenophores from the Stephen Formation, British Columbia, Canada. Philosophical Transactions of the Royal Society of London, Series B, 351: 279-308.
DarthVader	Animalia	Arthropoda	NA	6	1	Nektobethic	2	swim	DEVEREUX, M. G. 2001. Palaeoecology of the Middle Cambrian Raymond Quarry Fauna, Burgess Shale, British Columbia.
Echmatocrinus	Animalia	Echinodermata	Crinoidea	18.5	2	Epibenthic	2	attached	AUSICH, W. I. AND L. E. BABCOCK. 1998. The phylogenetic position of Echmatocrinus brachiatus, a probable octocoral from the Burgess shale. Palaeontology, 41: 193-202. AUSICH, W. I. AND L. E. BABCOCK. 2000. Echmatocrinus, a Burgess Shale animal reconsidered. Lethaia, 33: 92-94. SPRINKLE, J. 1976. Biostratigraphy and paleoecology of Cambrian echinoderms from the Rocky Mountains, p. 61-73. In R. A. …
Elrathina	Animalia	Arthropoda	Trilobita	2.5	1	Epibenthic	3	vagrant	BLAKER, M. R. AND J. S. PEEL. 1997. Lower Cambrian trilobites from North Greenland. Meddeleser om Gr¿nland, Geoscience, 35, 145 p. CARON, J.-B. AND D. A. JACKSON. 2008. Paleoecology of the Greater Phyllopod Bed community, Burgess Shale. Palaeogeography, Palaeoclimatology, Palaeoecology, 258: 222-256. DEISS, C. 1940. Lower and Middle Cambrian stratigraphy of southwestern Alberta and southeastern B…
Emeraldella	Animalia	Arthropoda	Arachnomorph	20.2	2	Nektobenthic	3	vagrant	BRIGGS, D. E. G. AND R. A. ROBISON. 1984. Exceptionally preserved non-trilobite arthropods and Anomalocaris from the Middle Cambrian of Utah. The University of Kansas Paleontological Contributions, 111: 1-24. BRUTON, D. L. AND H. B. WHITTINGTON. 1983. Emeraldella and Leanchoilia, two arthropods from the Burgess Shale, Middle Cambrian, British Columbia. Philosophical Transactions of the Royal Soci…
Habelia	Animalia	Arthropoda	NA	4.1	2	Epibenthic	2	vagrant	BRIGGS, D. E. G. AND R. A. FORTEY. 1989. The early radiation and relationships of the major arthropod groups. Science, 246: 241-243. ELLIOTT, D. K. AND D. L. MARTIN. 1987. A new trace fossil from the Cambrian Bright Angel Shale, Grand Canyon, Arizona. Journal of Paleontology, 61: 641-648. SIMONETTA, A. M. 1964. Osservazioni sugli artropodi non trilobiti della ÔBurgess ShaleÕ (Cambriano medio). II…
Halichondrites	Animalia	Porifera	Demospongea	21.5	2	Epibenthic	3	attached	CARON, J.-B. AND D. A. JACKSON. 2008. Paleoecology of the Greater Phyllopod Bed community, Burgess Shale. Palaeogeography, Palaeoclimatology, Palaeoecology, 258: 222-256. CHEN, J. Y., Y. N. CHENG AND H. V. ITEN. 1997. The Cambrian explosion and the fossil record. National Museum of Natural Science Taiwan, Taichung, 319 p. LUO, H., S. HU, L. CHEN, S. ZHANG AND Y. TAO. 1999. Early Cambrian Chengjia…
Hallucigenia	Animalia	Onychophora	Xenusia	3	2	Epibenthic	1	vagrant	BUDD, G. E. 1996. The morphology of Opabinia regalis and the reconstruction of the arthropod stem-group. Lethaia, 29: 1-14. CARON, J.-B. AND D. A. JACKSON. 2008. Paleoecology of the Greater Phyllopod Bed community, Burgess Shale. Palaeogeography, Palaeoclimatology, Palaeoecology, 258: 222-256. CONWAY MORRIS, S. 1977. A new metazoan from the Burgess Shale of British Columbia. Palaeontology, 20: 62…
Hamptonia	Animalia	Porifera	Demospongea	21	2	Epibenthic	3	attached	BOTTING, J. P. 2007. 'Cambrian' demosponges in the Ordovician of Morocco: insights into the early evolutionary history of sponges. Geobios, 40: 737-748. CARON, J.-B. AND D. A. JACKSON. 2008. Paleoecology of the Greater Phyllopod Bed community, Burgess Shale. Palaeogeography, Palaeoclimatology, Palaeoecology, 258: 222-256. RIGBY, J. K. 1986. Sponges of the Burgess shale (Middle Cambrian), British …
Haplophrentis	Animalia	Mollusca	Hyolitha	4	1	Epibenthic	3	vagrant	BABCOCK, L. E. AND R. A. ROBISON. 1988. Taxonomy and paleobiology of some Middle Cambrian Scenella (Cnidaria) and hyolithids (Mollusca) from western North America. University of Kansas Paleontological Contributions, Paper, 121: 1-22. BUTTERFIELD, N. J. AND C. NICHOLAS. 1996. Burgess Shale-type preservation of both non-mineralizing and "shelly" Cambrian organisms from the Mackenzie Mountains, Nort…
Hazelia	Animalia	Porifera	Demospongea	15	2	Epibenthic	3	attached	CARON, J.-B. AND D. A. JACKSON. 2008. Paleoecology of the Greater Phyllopod Bed community, Burgess Shale. Palaeogeography, Palaeoclimatology, Palaeoecology, 258: 222-256. RIGBY, J. K. 1986. Sponges of the Burgess Shale (Middle Cambrian), British Columbia. Palaeontographica Canadiana, 2: 105 p. RIGBY, J. K. 1987. Early Cambrian sponges from Vermont and Pennsylvania, the only ones described from No…
H.brevicauda	Animalia	Arthropoda	NA	4.1	2	Nektobenthic	2	vagrant	BRIGGS, D. E. G. AND R. A. FORTEY. 1989. The early radiation and relationships of the major arthropod groups. Science, 246: 241-243. ELLIOTT, D. K. AND D. L. MARTIN. 1987. A new trace fossil from the Cambrian Bright Angel Shale, Grand Canyon, Arizona. Journal of Paleontology, 61: 641-648. SCHOLTZ, G. AND G. D. EDGECOMBE. 2006. The evolution of arthropod heads: reconciling morphological, developme…
Helmetia	Animalia	Arthropoda	NA	19	2	Nektonic, Nektobenthic	2	swim	BRIGGS, D. E. G., D. H. ERWIN AND F. J. COLLIER. 1994. The fossils of the Burgess Shale. Smithsonian Institution Press, Washington D. C. CHLUPç_, I. AND V. KORDULE. 2002. Arthropods of Burgess Shale type from the Middle Cambrian of Bohemia (Czech Republic). Bulletin of the Czech Geological Survey, 77: 167-182. CONWAY MORRIS, S., H. B. WHITTINGTON, D. E. G. BRIGGS, C. P. HUGHES. AND D. L. BRUTON. …
Herpetogaster	Animalia	Echinodermata	Cambroernida	4.8	3	Epibenthic	2	attached	CARON, J.-B. AND D. A. JACKSON. 2008. Paleoecology of the Greater Phyllopod Bed community, Burgess Shale. Palaeogeography, Palaeoclimatology, Palaeoecology, 258: 222-256. CARON, J.-B., S. CONWAY MORRIS AND D. SHU. 2010. Tentaculate fossils from the Cambrian of Canada (British Columbia) an
Hurdia	Animalia	Arthropoda	Dinocarida	50	2	Nektonic, Nektobenthic	3	swim	BRIGGS, D. E. G. 1979. Anomalocaris, the largest known Cambrian arthropod. Palaeontology, 22: 631-663. BRIGGS, D. E. G., B. S. LIEBERMAN, J. R. HENDRICK, S. L. HALGEDAHL AND R. D. JARRARD. 2008. Middle Cambrian arthropods from Utah. Journal of Paleontology, 82: 238-254. CHEN, J. Y., D. WALOSZEK AND A. MAAS. 2004. A new 'great-appendage' arthropod from the Lower Cambrian of China and homology of c…
Isoxys	Animalia	Arthropoda	Chelicerates	4	2	Nektonic, Nektobenthic	1	swim	BRIGGS, D. E. G., B. S. LIEBERMAN, J. R. HENDRICK, S. L. HALGEDAHL AND R. D. JARRARD. 2008. Middle Cambrian arthropods from Utah. Journal of Paleontology, 82: 238-254. BUDD, G. E. 2002. A palaeontological solution to the arthropod head problem. Nature, 417: 271-275. CARON, J.-B. AND D. A. JACKSON. 2008. Paleoecology of the Greater Phyllopod Bed community, Burgess Shale. Palaeogeography, Palaeocli…
KnobblyCone	Animalia	Arthropoda	Dinocarida	2	2	Nektonic, Nektobenthic	2	swim	DEVEREUX, M. G. 2001. Palaeoecology of the Middle Cambrian Raymond Quarry Fauna, Burgess Shale, British Columbia.
Kootenia	Animalia	Arthropoda	Trilobita	5.5	1	Nektobenthic	2	vagrant	MATTHEW, G. F. 1899. Studies on Cambrian faunas, No. 3. Upper Cambrian Fauna of Mount Stephen, British Columbia: The trilobites and worms. Transactions of the Royal Society of Canada, Series 2, Vol. 5, Section IV:39-66. MELZAK, A. AND S. R. WESTROP. 1994. Mid-Cambrian (Marjuman) trilobites from the Pika Formation, southern Canadian Rocky Mountains, Alberta. Canadian Journal of Earth Sciences, 31:…
L.persephone	Animalia	Arthropoda	Megacheira	12	2	Nektobenthic	3	swim	BRIGGS, D. E. G., B. S. LIEBERMAN, J. R. HENDRICKS, S. L. HALGEDAHL AND R. D. JARRARD. 2008. Middle Cambrian arthropods from Utah. Journal of Paleontology, 82: 238-254. BRUTON, D. L. AND H. B. WHITTINGTON. 1983. Emeraldella and Leanchoilia, Two arthropods from the Burgess Shale, Middle Cambrian, British Columbia. Philosophical Transactions of the Royal Society of London, Series B, 300: 553-582. B…
Peytoia	Animalia	Arthropoda	Dinocarida	50	2	Nektonic, Nektobenthic	3	swim	DALEY, A.C. and BERGSTR…M, J., 2012. The oral cone of Anomalocaris is not a classic ÔÔpeytoiaÕÕ. Naturwissenschaften, 99(6), pp.501-504.; BERGSTR…M, J. 1986. Opabinia and Anomalocaris, unique Cambrian ÔarthropodsÕ. Lethaia, 19: 241-46. BRIGGS, D. E. G. 1979. Anomalocaris, the largest known Cambrian arthropod. Palaeontology, 22: 631-663. CHEN, J. Y., D. WALOSZEK AND A. MAAS. 2004. A new 'great-app…
Leanchoilia	Animalia	Arthropoda	Megacheira	12	2	Nektobenthic	3	swim	BRIGGS, D. E. G., B. S. LIEBERMAN, J. R. HENDRICKS, S. L. HALGEDAHL AND R. D. JARRARD. 2008. Middle Cambrian arthropods from Utah. Journal of Paleontology, 82: 238-254. BRUTON, D. L. AND H. B. WHITTINGTON. 1983. Emeraldella and Leanchoilia, Two arthropods from the Burgess Shale, Middle Cambrian, British Columbia. Philosophical Transactions of the Royal Society of London, Series B, 300: 553-582. B…
Leptomitus	Animalia	Porifera	Demospongea	36	2	Epibenthic	3	attached	CARON, J.-B. AND D. A. JACKSON. 2008. Paleoecology of the Greater Phyllopod Bed community, Burgess Shale. Palaeogeography, Palaeoclimatology, Palaeoecology, 258: 222-256. CHEN, J. Y., X. G. HOU AND H. Z. LU. 1989. Lower Cambrian leptomitids (Demospongea), Chengjiang, Yunnan. Acta Palaeontologica Sinica, 28: 17-31. GARCêA-BELLIDO, D. C., R. GOZALO, J. B. CHIRIVELLA MARTORELL AND E. LI„çN. 2007. Th…
Louisella	Animalia	Priapulida	NA	30	3	Endobenthic	1	burrow	CARON, J.-B. AND D. A. JACKSON. 2008. Paleoecology of the Greater Phyllopod Bed community, Burgess Shale. Palaeogeography, Palaeoclimatology, Palaeoecology, 258: 222-256. CONWAY MORRIS, S. 1977. Fossil priapulid worms. Special Papers in Palaeontology, 20: 1-95. CONWAY MORRIS, S. AND J. S. PEEL. 2009. New Palaeoscolecidan Worms from the Lower Cambrian: Sirius Passet, Latham Shale and Kinzers Shale…
Mackenzia	Animalia	(Stem) Cnidaria	NA	20	3	Epibenthic	1	attached	CARON, J.-B. AND D. A. JACKSON. 2008. Paleoecology of the Greater Phyllopod Bed community, Burgess Shale. Palaeogeography, Palaeoclimatology, Palaeoecology, 258: 222-256. CONWAY MORRIS, S. 1989. Burgess Shale faunas and the Cambrian explosion. Science, 246: 339-346. CONWAY MORRIS, S. 1993. Ediacaran-like fossils in Cambrian Burgess Shale-type faunas of North America. Palaeontology, 36(3): 593-635…
Margaretia	Plantae	Chlorophyta	Bryopsidophyceae	40	3	Epibenthic	2	attached	CARON, J.-B. AND D. A. JACKSON. 2008. Paleoecology of the Greater Phyllopod Bed community, Burgess Shale. Palaeogeography, Palaeoclimatology, Palaeoecology, 258: 222-256. CONWAY MORRIS, S. AND R. A. ROBISON. 1988. More soft-bodied animals from the Middle Cambrian of Utah and British Columbia. University of Kansas Paleontological Contributions, 122 p. SATTERTHWAIT, D. F. 1976. Paleobiology and Pal…
medusoid	Animalia	Cnidaria	NA	45	3	Nektonic, Nektobenthic	1	swim	DEVEREUX, M. G. 2001. Palaeoecology of the Middle Cambrian Raymond Quarry Fauna, Burgess Shale, British Columbia.
Micromitra	Animalia	Brachiopoda	Paterinata	1	1	Epibenthic	3	attached	CARON, J.-B. AND D. A. JACKSON. 2008. Paleoecology of the Greater Phyllopod Bed community, Burgess Shale. Palaeogeography, Palaeoclimatology, Palaeoecology, 258: 222-256. RESSER, C. E. 1938. Fourth contribution to nomenclature of Cambrian Fossils. Smithsonian Miscellaneous Collections, 97: 1-43. WALCOTT, C. 1908. Mount Stephen rocks and fossils. Canadian Alpine Journal, 1: 232-248. WALCOTT, C. D.…
Molaria	Animalia	Arthropoda	NA	3.6	2	Epibenthic	2	vagrant	BRIGGS, D. E. G. AND R. A. FORTEY. 1989. The early radiation and relationships of the major arthropod groups. Science, 246: 241-243. BRIGGS, D. E. G., R. A. FORTEY, M. A. WILLS. 1992. Morphological disparity in the Cambrian. Science, 256: 1670-3. CARON, J.-B. AND D. A. JACKSON. 2008. Paleoecology of the Greater Phyllopod Bed community, Burgess Shale. Palaeogeography, Palaeoclimatology, Palaeoecol…
Mollisonia	Animalia	Arthropoda	NA	7.9	2	Nektobenthic	1	vagrant	BRIGGS, D. E. G., B. S. LIEBERMAN, J. R. HENDRICKS, S. L. HALGEDAHL AND R. D. JARRARD. 2008. Middle Cambrian arthropods from Utah. Journal of Paleontology, 82(2): 238-254. CARON, J.-B. AND D. A. JACKSON. 2008. Paleoecology of the Greater Phyllopod Bed community, Burgess Shale. Palaeogeography, Palaeoclimatology, Palaeoecology, 258: 222-256. CARON, J.-B., R. GAINES, G. MANGANO, M. STRENG AND A. DA…
Naraoia	Animalia	Arthropoda	NA	4	2	Epibenthic	2	vagrant	BUDD, G. E. 2002. A palaeontological solution to the arthropod head problem. Nature, 417: 271-275. CARON, J.-B. AND D. A. JACKSON. 2008. Paleoecology of the Greater Phyllopod Bed community, Burgess Shale. Palaeogeography, Palaeoclimatology, Palaeoecology, 258: 222-256. CARON, J.-B., D. M. RUDKIN AND S. MILLIKEN. 2004. A new Late Silurian (Pridolian) naraoiid (Euarthropoda: Nektaspida) from the Be…
Nectocaris	Animalia	Mollusca	Cephalopoda	7.2	1	Nektobenthic	2	swim	CHEN, J.-Y., D.-Y. HUANG AND D. J. BOTTJER. 2005. An Early Cambrian problematic fossil: Vetustovermis and its possible affinities. Proceedings of the Royal Society B: Biological Sciences, 272(1576): 2003-2007. CONWAY MORRIS, S. 1976. Nectocaris pteryx, a new organism from the Middle Cambrian Burgess Shale of British Columbia. Neues Jahrbuch fŸr Geologie und PalŠontologie, Monatshefte, 12: 703-713…
Odaraia	Animalia	Arthropoda	Crustacean	15	2	Nektonic, Nektobenthic	2	swim	BRIGGS, D. E. G. 1981. The arthropod Odaraia alata Walcott, Middle Cambrian, Burgess Shale, British Columbia. Philosophical Transactions of the Royal Society of London B, 291: 541-582. BRIGGS, D. E. G. AND R. A. FORTEY. 1989. The early radiation and relationships of the major arthropod groups. Science, 246: 241-243. BUDD, G. E. 2002. A palaeontological solution to the arthropod head problem. Natu…
Olenoides	Animalia	Arthropoda	Trilobita	9	1	Nektobenthic	3	vagrant	KOBAYASHI, T. 1935. The Cambro-Ordovician formations and faunas of south Chosen. Paleontology, Part 3: Cambrian faunas of south Chosen with a special study on the Cambrian trilobite genera and families. Journal of the Faculty of Science, Imperial University of Tokyo, Section II. 4(2): 49-344. RASETTI, F. 1951. Middle Cambrian stratigraphy and faunas of the Canadian Rocky Mountains. Smithsonian Mi…
Opabinia	Animalia	Arthropoda	Dinocarida	10.1	2	Nektonic, Nektobenthic	3	swim	BERGSTR…M, J. 1986. Opabinia and Anomalocaris, unique Cambrian Ôarthropods.Õ Lethaia, 19: 241-46. BUDD, G.E. 1996: The morphology of Opabinia regalis and the reconstruction of the arthropod stem group. Lethaia, 29: 1-14. BUDD, G.E. AND A. DALEY. 2011. The lobes and lobopods of Opabinia regalis from the middle Cambrian Burgess Shale. Lethaia, DOI: 10.1111/j.1502-3931.2011.00264.x. CARON, J.-B. AND…
Oryctocephalus	Animalia	Arthropoda	Trilobita	2.5	1	Nektobenthic	3	vagrant	RASETTI, F. 1951. Middle Cambrian stratigraphy and faunas of the Canadian Rocky Mountains. Smithsonian Miscellaneous Collections, 116 (5): 1-277. REED, F. R. C. 1899. Woodwardian Museum Notes: a new trilobite from Mount Stephen, Field, B.C. Geological Magazine, New Series (Decade 4), 6: 358-361. RESSER, C. E. 1938. Fourth contribution to nomenclature of Cambrian fossils. Smithsonian Miscellaneous…
Ottoia	Animalia	Priapulida	Priapulida	15	2	Endobenthic	1	burrow	BANTA, W. C. AND M. E. RICE. 1970. A restudy of the Middle Cambrian Burgess Shale fossil worm, Ottoia prolifica. International Symposium on the Biology of the Sipuncula and Echiura 2, Kotor: 79-90. BRUTON, D. L. 2001. A death assemblage of priapulid worms from the Middle Cambrian Burgess Shale. Lethaia, 34(2):163-167. CARON, J.-B. AND D. A. JACKSON. 2008. Paleoecology of the Greater Phyllopod Bed…
Pagetia	Animalia	Arthropoda	Trilobita	1	1	Epibenthic	3	swim	CARON, J.-B. AND JACKSON, D. A. 2008. Paleoecology of the Greater Phyllopod Bed community, Burgess Shale. Palaeogeography, Palaeoclimatology, Palaeoecology, 258:222-256. RASETTI, F. 1951. Middle Cambrian stratigraphy and faunas of the Canadian Rocky Mountains. Smithsonian Miscellaneous Collections, 116(5):277 p. RASETTI, F. 1966. Revision of the North American species of the Cambrian trilobite ge…
Parkaspis	Animalia	Arthropoda	Trilobita	2	1	Epibenthic	3	vagrant	RASETTI, F. 1951. Middle Cambrian stratigraphy and faunas of the Canadian Rocky Mountains. Smithsonian Miscellaneous Collections, 116 (5): 1-277.
Pirania	Animalia	Porifera	Demospongea	3	1	Epibenthic	3	attached	BOTTING, J. P. 2004. An exceptional Caradoc sponge fauna from the Llanfawr Quarries, Central Wales and phylogenetic implications. Journal of Systematic Paleontology, 2: 31-63. BOTTING, J. P. 2007. 'Cambrian' demosponges in the Ordovician of Morocco: insights into the early evolutionary history of sponges. Geobios, 40: 737-748. CARON, J.-B. AND D. A. JACKSON. 2008. Paleoecology of the Greater Phyl…
Pollingeria	Animalia	NA	NA	1.5	2	NA	2	NA	CARON, J.-B. AND JACKSON, D.A. 2006. Taphonomy of the Greater Phyllopod Bed community, Burgess Shale. PALAIOS. 21 (5): 451Ð65. Conway Morris, S. (1979). "The Burgess Shale (Middle Cambrian) Fauna". Annual Review of Ecology and Systematics. 10: 327Ð349.
Priscansermarinus	Animalia	NA	NA	5	2	Epibenthic	2	attached	BRIGGS, D. E. G. 1983. Affinities and early evolution of the Crustacea: the evidence of the Cambrian fossils, p. 1-22. In F. R. Schram (ed.), Crustacean Phylogeny. Balkema, Rotterdam. BRIGGS, D. E. G., M. D. SUTTON AND D. J. SIVETER. 2005. Metamorphosis in a Silurian barnacle. Proceedings of the Royal Society, B, 272: 2365-2369. COLLINS, D. AND RUDKIN, D. M. 1981. Priscansermarinus barnetti, a pr…
SeaMoth	Animalia	NA	NA	6	2	Nektonic, Nektobenthic	2	swim	DEVEREUX, M. G. 2001. Palaeoecology of the Middle Cambrian Raymond Quarry Fauna, Burgess Shale, British Columbia.
Sidneyia	Animalia	Arthropoda	Chelicerates	16	2	Nektobenthic	3	swim	BRIGGS, D. E. G. AND R. A. FORTEY. 1989. The early radiation and relationships of the major arthropod groups. Science, 246: 241-243. BRIGGS, D. E. G. AND R. A. ROBISON. 1984. Exceptionally preserved non-trilobite arthropods and Anomalocaris from the Middle Cambrian of Utah. The University of Kansas Paleontological Contributions, 111: 1-24. BRIGGS, D. E. G., B. S. LIEBERMAN, J. R. HENDRICKS, S. L.…
Skania	Animalia	Arthropoda	NA	1.7	1	Nektobenthic	2	vagrant	CONWAY MORRIS, S. 1993. Ediacaran-like fossil in Cambrian Burgess Shale-type faunas of North America. Palaeontology, 36: 593-635. DELLE CAVE, L. AND A. M. SIMONETTA. 1975. Notes on the morphology and taxonomic position of Aysheaia (Onycophora?) and of Skania (undetermined phylum). Monitore Zoologico Italiano New Series, 9: 67-81. GEHLING, J. G. 1991. The case for Ediacaran fossil roots to the met…
Takakkawia	Animalia	Porifera	Demospongea	4	1	Epibenthic	3	attached	CARON, J.-B. AND D. A. JACKSON. 2008. Paleoecology of the Greater Phyllopod Bed community, Burgess Shale. Palaeogeography, Palaeoclimatology, Palaeoecology, 258: 222-256. RIGBY, J. K. 1986. Sponges of the Burgess shale (Middle Cambrian), British Columbia. Palaeontographica Canadiana, 2: 105 p. RIGBY, J. K. AND D. COLLINS. 2004. Sponges of the Middle Cambrian Burgess Shale and Stephen Formations, …
Tubulella	Animalia	Cnidaria	NA	10	1	Epibenthic	1	attached	BISCHOFF, C. O. 1989. Byroniida new order from early Palaeozoic strata of eastern Australia (Cnidaria, thecate scyphopolyps). Senkenbergiana Lethaea, 69(5/6): 467-521. CARON, J.-B. AND D. A. JACKSON. 2008. Paleoecology of the Greater Phyllopod Bed community, Burgess Shale. Palaeogeography, Palaeoclimatology, Palaeoecology, 258: 222-256. CONWAY MORRIS, S. AND R. A. ROBISON. 1988. More soft-bodied …
Vauxia	Animalia	Porifera	Demospongea	8	1	Epibenthic	3	attached	CARON, J.-B. AND D. A. JACKSON. 2008. Paleoecology of the Greater Phyllopod Bed community, Burgess Shale. Palaeogeography, Palaeoclimatology, Palaeoecology, 258: 222-256. RIGBY, J. K. 1980. The new Middle Cambrian sponge Vauxia magna from the Spence Shale of Northern Utah and taxonomic position of the Vauxiidae. Journal of Paleontology, 54(1): 234-240. RIGBY, J. K. 1986. Sponges of the Burgess Sh…
Waptia	Animalia	Arthropoda	Crustacean	8	2	Nektobenthic	2	swim	BERGSTR…M, J. AND X. HOU. 2005.Early Palaeozoic non-lamellipedian arthropods, p. 73-93. In S. Koenemann and R. A. Jenner (eds.), Crustaceans and Arthropod Relationships, Festschrift for Fredrick R. Schram. Taylor and Francis, Boca Raton, London, New York, Singapore. BRIGGS, D. E. G. 1983. Affinities and early evolution of the Crustacea: The evidence of the Cambrian fossils, p. 1-22. In F. R. Schr…
Yohoia	Animalia	Arthropoda	Megacheira	2.3	2	Nektobenthic	3	swim	BRIGGS, D. E. G. AND R. A. FORTEY. 1989. The early radiation and relationships of the major arthropod groups. Science, 246: 241-243. BUDD, G. E. 2002. A palaeontological solution to the arthropod head problem. Nature, 417: 271-275. CARON, J.-B. AND D. A. JACKSON. 2008. Paleoecology of the Greater Phyllopod Bed community, Burgess Shale. Palaeogeography, Palaeoclimatology, Palaeoecology, 258: 222-2…
