# Supplementary material for: Deciphering trophic interactions in a mid-Cambrian assemblage
Source: iScience. 2021 Mar 4;24(4):102271. doi: 10.1016/j.isci.2021.102271 (PMC8010449; doi:10.1016/j.isci.2021.102271)
Supplement: Data S1. Raw data and processed information, related to Figures 1–3 — Abundance values for all the taxa at 10 cm resolution in RQ can be found in ‘abundance_data.csv’; ecological habits, taxonomic affinity, body type categorization and size metadata for all the taxa can be found in ‘metadata_traits.csv’. Relevant final data are also provided for reference – ‘trophic_interaction_matrix.csv’ contains the consensus trophic interactions, and ‘competitive_interaction_matrix.csv’ contains the consensus competitive/negative interactions. [file mmc2.zip › files/trophic_interaction_matrix.csv]

	Cambrorhytium	Leanchoilia	Sidneyia	Vauxia	Olenoides	Ottoia	Banffia	Hallucigenia	Opabinia	Mackenzia	agnostid	Anomalocaris	Chancia	Emeraldella	Hurdia	Micromitra	Mollisonia	Waptia	chancelloriid	Haplophrentis	Helmetia	Peytoia	Choia	L.persephone	Odaraia	Oryctocephalus	Pagetia	Skania	Canadaspis	Naraoia	Nectocaris	Habelia	Louisella	Echmatocrinus	Hamptonia	Hazelia	Priscansermarinus	Takakkawia	Margaretia	Molaria	Elrathina	Yohoia	Crumillospongia	Pirania	Halichondrites	Leptomitus	Parkaspis	Kootenia	Byronia
Cambrorhytium	0	Proposed Interaction	Proposed Interaction	Proposed Interaction	0	0	0	0	Proposed Interaction	0	0	0	0	0	0	0	0	0	0	Proposed Interaction	0	0	0	Proposed Interaction	0	0	0	Proposed Interaction	0	Proposed Interaction	0	0	0	0	0	0	0	0	0	0	0	0	0	0	0	0	0	0	0
Leanchoilia		0	Specialist Interaction	0	0	Generalist interaction (strong)	0	0	0	Proposed Interaction	0	Generalist interaction (weak)	0	0	0	0	0	0	0	Specialist Interaction	0	MIssing Interaction	0	0	0	0	0	0	0	0	0	0	0	0	0	0	0	0	0	0	0	0	0	0	0	0	0	0	0
Sidneyia			0	Proposed Interaction	Specialist Interaction	0	0	0	Proposed Interaction	Proposed Interaction	0	Generalist interaction (strong)	MIssing Interaction	Generalist interaction (strong)	Generalist interaction (weak)	0	0	Generalist interaction (strong)	Proposed Interaction	Generalist interaction (weak)	Generalist interaction (strong)	Generalist interaction (weak)	Proposed Interaction	Specialist Interaction	0	Generalist interaction (strong)	Generalist interaction (weak)	0	Generalist interaction (strong)	0	0	MIssing Interaction	0	0	0	0	0	0	0	0	MIssing Interaction	MIssing Interaction	0	0	0	0	MIssing Interaction	0	0
Vauxia				0	Proposed Interaction	0	0	Generalist interaction (weak)	0	0	0	0	0	Proposed Interaction	0	0	0	0	0	0	0	0	0	0	0	0	0	0	Proposed Interaction	0	0	0	0	0	Proposed Interaction	0	Proposed Interaction	0	0	0	0	0	0	0	0	0	0	0	0
Olenoides					0	Specialist Interaction	0	Generalist interaction (strong)	Proposed Interaction	Proposed Interaction	0	Generalist interaction (weak)	0	0	0	0	0	Proposed Interaction	Proposed Interaction	0	0	0	0	0	0	0	0	0	0	0	0	0	MIssing Interaction	0	0	Proposed Interaction	0	0	0	Generalist interaction (strong)	0	0	0	0	0	0	0	0	0
Ottoia						0	0	Proposed Interaction	Specialist Interaction	Proposed Interaction	Proposed Interaction	0	0	Generalist interaction (strong)	0	Proposed Interaction	Proposed Interaction	Specialist Interaction	Proposed Interaction	Generalist interaction (strong)	Proposed Interaction	0	0	Generalist interaction (strong)	Specialist Interaction	Specialist Interaction	0	0	Generalist interaction (strong)	Generalist interaction (strong)	Proposed Interaction	0	MIssing Interaction	0	0	Proposed Interaction	0	0	0	0	0	MIssing Interaction	0	0	0	0	MIssing Interaction	0	Proposed Interaction
Banffia							0	0	0	0	0	0	0	0	0	0	0	0	0	0	0	0	0	0	0	0	0	0	0	0	0	0	0	0	0	0	0	0	0	0	0	0	0	0	0	0	0	0	0
Hallucigenia								0	0	0	0	0	0	0	0	0	0	0	0	0	Proposed Interaction	Proposed Interaction	Generalist interaction (strong)	0	0	Specialist Interaction	0	0	0	Specialist Interaction	0	0	0	0	Generalist interaction (weak)	Generalist interaction (strong)	0	Generalist interaction (strong)	0	0	0	0	MIssing Interaction	MIssing Interaction	MIssing Interaction	MIssing Interaction	0	0	0
Opabinia									0	0	0	0	0	0	0	0	0	0	Proposed Interaction	Generalist interaction (strong)	Proposed Interaction	0	0	0	0	0	0	0	0	0	0	0	Specialist Interaction	0	0	0	0	0	0	0	0	0	0	0	0	0	0	0	0
Mackenzia										0	0	0	0	0	0	0	0	Proposed Interaction	Proposed Interaction	0	0	0	0	Proposed Interaction	0	0	0	0	0	0	0	0	0	0	0	Proposed Interaction	0	0	0	0	0	0	0	0	0	0	0	0	0
agnostid											0	0	0	0	0	0	0	0	0	0	Proposed Interaction	0	0	0	0	Proposed Interaction	0	0	0	0	Proposed Interaction	0	0	0	0	0	0	Proposed Interaction	Proposed Interaction	0	0	0	0	0	0	0	0	0	Proposed Interaction
Anomalocaris												0	Generalist interaction (strong)	Generalist interaction (strong)	Generalist interaction (weak)	0	Proposed Interaction	Generalist interaction (weak)	0	0	Generalist interaction (weak)	0	0	Generalist interaction (weak)	Generalist interaction (strong)	Generalist interaction (weak)	MIssing Interaction	0	Generalist interaction (strong)	Generalist interaction (strong)	0	Generalist interaction (strong)	0	0	0	0	0	0	0	Generalist interaction (strong)	MIssing Interaction	MIssing Interaction	0	0	0	0	0	0	0
Chancia													0	0	Generalist interaction (strong)	0	0	0	0	0	0	Generalist interaction (weak)	0	0	0	0	0	Proposed Interaction	0	0	0	0	0	0	0	0	0	0	0	0	0	0	0	0	0	0	0	0	0
Emeraldella														0	Generalist interaction (strong)	0	0	0	0	Generalist interaction (strong)	0	Generalist interaction (strong)	0	0	0	0	0	0	0	0	0	0	0	0	Proposed Interaction	0	Proposed Interaction	0	0	0	0	0	0	0	0	0	0	0	0
Hurdia															0	0	Proposed Interaction	Specialist Interaction	0	0	0	Generalist interaction (weak)	0	0	0	Specialist Interaction	0	0	Specialist Interaction	Generalist interaction (strong)	Proposed Interaction	0	0	0	0	0	0	0	0	0	0	MIssing Interaction	0	0	0	0	0	0	0
Micromitra																0	0	0	0	0	Proposed Interaction	0	0	0	0	0	Proposed Interaction	0	0	0	0	0	0	0	0	0	0	0	0	0	0	0	0	0	0	0	0	0	0
Mollisonia																	0	Proposed Interaction	0	0	0	0	Proposed Interaction	0	0	0	0	0	0	0	0	0	0	0	0	0	0	Proposed Interaction	0	0	0	0	0	0	0	0	0	0	0
Waptia																		0	Proposed Interaction	Generalist interaction (strong)	0	MIssing Interaction	0	0	0	0	0	0	0	0	0	0	0	0	0	Proposed Interaction	0	0	0	0	0	0	0	0	0	0	0	0	0
chancelloriid																			0	0	0	0	Proposed Interaction	0	0	0	0	0	0	Proposed Interaction	0	0	0	0	0	Proposed Interaction	0	0	0	0	0	0	0	0	0	0	0	0	0
Haplophrentis																				0	0	0	0	Specialist Interaction	MIssing Interaction	0	0	0	Generalist interaction (strong)	Generalist interaction (weak)	0	0	0	0	0	0	0	0	0	0	0	MIssing Interaction	0	0	0	0	0	0	0
Helmetia																					0	Generalist interaction (strong)	0	0	Proposed Interaction	0	0	0	0	0	0	0	0	0	0	0	0	0	0	0	0	0	0	0	0	0	0	0	Proposed Interaction
Peytoia																						0	0	MIssing Interaction	Specialist Interaction	Generalist interaction (strong)	Generalist interaction (weak)	0	MIssing Interaction	Generalist interaction (weak)	0	MIssing Interaction	0	0	0	0	0	0	Proposed Interaction	Generalist interaction (weak)	MIssing Interaction	MIssing Interaction	0	0	0	0	MIssing Interaction	0	Proposed Interaction
Choia																							0	0	0	0	0	0	0	0	0	0	0	Proposed Interaction	0	0	0	0	0	0	0	0	0	0	0	0	0	0	0
L.persephone																								0	0	0	0	0	0	0	0	0	0	0	0	0	0	0	0	0	0	0	0	0	0	0	0	0	0
Odaraia																									0	Proposed Interaction	0	0	0	0	0	0	0	0	0	0	0	0	0	Proposed Interaction	0	0	0	0	0	0	0	0	0
Oryctocephalus																										0	0	0	0	0	Proposed Interaction	0	MIssing Interaction	0	0	0	0	0	0	MIssing Interaction	0	0	0	0	0	0	0	0	0
Pagetia																											0	0	0	0	0	0	0	Proposed Interaction	0	0	0	0	0	0	0	0	0	0	0	0	0	0	0
Skania																												0	0	0	0	Proposed Interaction	0	0	0	0	0	0	0	Proposed Interaction	0	0	0	0	0	0	0	0	0
Canadaspis																													0	0	0	0	0	0	Proposed Interaction	0	Proposed Interaction	0	0	0	0	0	0	0	0	0	0	0	0
Naraoia																														0	Proposed Interaction	0	MIssing Interaction	0	0	0	0	0	0	Generalist interaction (strong)	0	0	0	0	0	0	0	0	0
Nectocaris																															0	0	0	0	0	0	0	0	0	0	0	0	0	0	0	0	0	0	0
Habelia																																0	0	0	0	0	0	0	0	0	0	0	0	0	0	0	0	0	0
Louisella																																	0	0	0	0	0	0	0	0	0	0	0	0	0	0	MIssing Interaction	0	0
Echmatocrinus																																		0	0	0	0	0	0	0	0	0	0	0	0	0	0	0	0
Hamptonia																																			0	0	Proposed Interaction	0	0	0	0	0	0	0	0	0	0	0	0
Hazelia																																				0	0	0	0	0	0	0	0	0	0	0	0	0	0
Priscansermarinus																																					0	0	0	0	0	0	0	0	0	0	0	0	0
Takakkawia																																						0	0	0	0	0	0	0	0	0	0	0	0
Margaretia																																							0	0	0	0	0	0	0	0	0	0	0
Molaria																																								0	0	0	0	0	0	0	MIssing Interaction	0	0
Elrathina																																									0	0	0	0	0	0	0	0	0
Yohoia																																										0	0	0	0	0	0	0	0
Crumillospongia																																											0	0	0	0	0	0	0
Pirania																																												0	0	0	0	0	0
Halichondrites																																													0	0	0	0	0
Leptomitus																																														0	0	0	0
Parkaspis																																															0	0	0
Kootenia																																																0	0
Byronia																																																	0
KnobblyCone
Alalcomenaeus
Pollingeria
SeaMoth
Herpetogaster
Isoxys
medusoid
DarthVader
Branchiocaris
Tubulella
Ctenorhabdotus
Hbrevicauda
[truncated: 12 more columns]
